# Supplementary material for: Effectiveness of Millet–Pulse–Groundnut Based Formulations in Improving the Growth of Pre-School Tribal Children in Telangana State, India
Source: Nutrients. 2024 Mar 13;16(6):819. doi: 10.3390/nu16060819 (PMC10974459; doi:10.3390/nu16060819)
Supplement: Supplementary file 1 [file nutrients-16-00819-s001.zip]

Archive with 1 entries (1 files):
- nutrients-2839355-supplementary.pdf
